# Supplementary material for: Isotrema sanyaense, a new species of Aristolochiaceae from Hainan, China
Source: PhytoKeys. 2019 Aug 12;128:85–96. doi: 10.3897/phytokeys.128.35042 (PMC6700054; doi:10.3897/phytokeys.128.35042)
Supplement: XML Treatment for Isotrema sanyaense [file phytokeys.128.35042-treatment1.xml]

<!DOCTYPE tp:taxon-treatment
  PUBLIC "-//TaxonX//DTD Taxonomic Treatment Publishing DTD v0 20100105//EN" "tax-treatment-NSO.dtd">
<tp:taxon-treatment xmlns:tp="http://www.plazi.org/taxpub"><tp:treatment-meta><kwd-group><label>Taxon classification</label><kwd><named-content xmlns:xlink="http://www.w3.org/1999/xlink" content-type="kingdom">Plantae</named-content></kwd><kwd><named-content xmlns:xlink="http://www.w3.org/1999/xlink" content-type="order">Piperales</named-content></kwd><kwd><named-content xmlns:xlink="http://www.w3.org/1999/xlink" content-type="family">Apocynaceae</named-content></kwd></kwd-group><mixed-citation publication-type="journal"><person-group><name><surname>Li</surname><given-names>Rongtao</given-names></name><name><surname>Wang</surname><given-names>Zhiwei</given-names></name><name><surname>Wang</surname><given-names>Jun</given-names></name><name><surname>Zhu</surname><given-names>Xinxin</given-names></name><name><surname>Xu</surname><given-names>Han</given-names></name></person-group><article-title><italic><tp:taxon-name><tp:taxon-name-part taxon-name-part-type="genus" reg="Isotrema">Isotrema</tp:taxon-name-part> <tp:taxon-name-part taxon-name-part-type="species" reg="sanyaense">sanyaense</tp:taxon-name-part></tp:taxon-name></italic>, a new species of <tp:taxon-name><tp:taxon-name-part taxon-name-part-type="family">Aristolochiaceae</tp:taxon-name-part></tp:taxon-name> from Hainan, China</article-title><source>PhytoKeys</source><day>12</day><month>8</month><year>2019</year><volume>128</volume><fpage>85</fpage><lpage>96</lpage><pub-id pub-id-type="doi">10.3897/phytokeys.128.35042</pub-id></mixed-citation></tp:treatment-meta><tp:nomenclature><tp:taxon-name><object-id xmlns:xlink="http://www.w3.org/1999/xlink" content-type="arpha" xlink:type="simple">11361fe3-58f1-514b-9213-5455b755094b</object-id>
            <tp:taxon-name-part taxon-name-part-type="genus" reg="Isotrema">Isotrema</tp:taxon-name-part>
            <tp:taxon-name-part taxon-name-part-type="species" reg="sanyaense">sanyaense</tp:taxon-name-part>
            <object-id xmlns:xlink="http://www.w3.org/1999/xlink" content-type="ipni" xlink:type="simple">urn:lsid:ipni.org:names:77200836-1</object-id>
          </tp:taxon-name><tp:taxon-authority>R.T.Li, X.X.Zhu &amp; Z.W.Wang</tp:taxon-authority><tp:taxon-status xmlns:xlink="http://www.w3.org/1999/xlink" xlink:type="simple">sp. nov.</tp:taxon-status><xref ref-type="fig" rid="F1">Figs 1</xref><xref ref-type="fig" rid="F2">, 2</xref><xref ref-type="fig" rid="F3">, 3</xref></tp:nomenclature><tp:treatment-sec sec-type="diagnosis" id="SECID0EZGAC"><title>Diagnosis.</title><p><italic><tp:taxon-name><tp:taxon-name-part taxon-name-part-type="genus" reg="Isotrema">Isotrema</tp:taxon-name-part> <tp:taxon-name-part taxon-name-part-type="species" reg="sanyaense">sanyaense</tp:taxon-name-part></tp:taxon-name></italic> is most similar to <italic><tp:taxon-name><tp:taxon-name-part taxon-name-part-type="genus" reg="Isotrema">I.</tp:taxon-name-part> <tp:taxon-name-part taxon-name-part-type="species" reg="ledongense">ledongense</tp:taxon-name-part></tp:taxon-name></italic> (Han Xu, Y.D.Li &amp; H.J.Yang) X.X.Zhu, S.Liao &amp; J.S.Ma and <italic><tp:taxon-name><tp:taxon-name-part taxon-name-part-type="genus" reg="Isotrema">I.</tp:taxon-name-part> <tp:taxon-name-part taxon-name-part-type="species" reg="jianfenglingense">jianfenglingense</tp:taxon-name-part></tp:taxon-name></italic> (Han Xu, Y.D.Li &amp; H.Q.Chen) X.X.Zhu, S.Liao &amp; J.S.Ma (<xref ref-type="bibr" rid="B38">Zhu et al. 2019</xref>), but significantly differs in the following characters: cymes 1–5-flowered, in hanging clusters of 1 to numerous branches, the pedicel nearly equal in length to flower, upper calyx tube obviously longer than basal calyx tube, calyx limb discoid, yellow inside, with purple-red stripes and spots, about 13–18 mm in diameter, glabrous, the throat dark red without spots, 4–6 mm wide. A detailed morphological comparison among the three species is shown in Figure <xref ref-type="fig" rid="F4">4</xref> and Table <xref ref-type="table" rid="T1">1</xref>.</p><fig id="F1" position="float" orientation="portrait"><object-id xmlns:xlink="http://www.w3.org/1999/xlink" content-type="doi" xlink:type="simple">10.3897/phytokeys.128.35042.figure1</object-id><object-id xmlns:xlink="http://www.w3.org/1999/xlink" content-type="arpha" xlink:type="simple">d31b0eb9-8550-58cb-ad6f-6d5c85a68644</object-id><label>Figure 1.</label><caption><p><italic><tp:taxon-name><tp:taxon-name-part taxon-name-part-type="genus" reg="Isotrema">Isotrema</tp:taxon-name-part> <tp:taxon-name-part taxon-name-part-type="species" reg="sanyaense">sanyaense</tp:taxon-name-part></tp:taxon-name></italic> R.T.Li, X.X.Zhu &amp; Z.W.Wang, sp. nov. <bold>A</bold> flowering branch <bold>B</bold> leaf <bold>C</bold> flower (front view) <bold>D</bold> flower (lateral view) <bold>E</bold> opened flower (showing the inside structure) <bold>F</bold> anthers and gynostemium <bold>G</bold> fruit <bold>H</bold> seeds. Scale bars: 6 cm (<bold>B</bold>); 1 mm (<bold>C, D, E</bold>); 5 mm (<bold>F</bold>); 2 cm (<bold>G</bold>); 3 mm (<bold>H</bold>).</p></caption><graphic xmlns:xlink="http://www.w3.org/1999/xlink" xlink:href="phytokeys-128-085-g001.jpg" position="float" orientation="portrait" xlink:type="simple" id="oo_324638.jpg"><uri content-type="original_file" xlink:type="simple">https://binary.pensoft.net/fig/324638</uri></graphic></fig><fig id="F2" position="float" orientation="portrait"><object-id xmlns:xlink="http://www.w3.org/1999/xlink" content-type="doi" xlink:type="simple">10.3897/phytokeys.128.35042.figure2</object-id><object-id xmlns:xlink="http://www.w3.org/1999/xlink" content-type="arpha" xlink:type="simple">3daf75fc-d46c-510e-8bf4-a371015a1bc1</object-id><label>Figure 2.</label><caption><p><italic><tp:taxon-name><tp:taxon-name-part taxon-name-part-type="genus" reg="Isotrema">Isotrema</tp:taxon-name-part> <tp:taxon-name-part taxon-name-part-type="species" reg="sanyaense">sanyaense</tp:taxon-name-part></tp:taxon-name></italic> R.T.Li, X.X.Zhu &amp; Z.W.Wang, sp. nov. <bold>A</bold> habit <bold>B</bold> leaves (adaxially and abaxially) <bold>C</bold> inflorescence <bold>D</bold> flower (lateral view) <bold>E</bold> opened flower (showing the inside structure) <bold>F</bold> anthers and gynostemium <bold>G</bold> fruit <bold>H</bold> seeds. Scale bars: 1 cm (<bold>B, C</bold>); 2 cm (<bold>D, E, G</bold>); 5 mm (<bold>F, H</bold>).</p></caption><graphic xmlns:xlink="http://www.w3.org/1999/xlink" xlink:href="phytokeys-128-085-g002.jpg" position="float" orientation="portrait" xlink:type="simple" id="oo_324639.jpg"><uri content-type="original_file" xlink:type="simple">https://binary.pensoft.net/fig/324639</uri></graphic></fig></tp:treatment-sec><tp:treatment-sec sec-type="material" id="SECID0EMLAC"><title>Type.</title><p>CHINA. Hainan: Sanya City, Haitang District, Haitangwan Town, <named-content xmlns:xlink="http://www.w3.org/1999/xlink" content-type="dwc:verbatimCoordinates" xlink:type="simple"><named-content content-type="geo-json" specific-use="{&#34;type&#34;:&#34;Point&#34;,&#34;coordinates&#34;:[109.662500,18.289444]}" id="NCID0EVLAC" xlink:type="simple">18°17'22"N, 109°39'45"E</named-content></named-content>, 332m a.s.l., 28 October 2017 (fl), <italic>X.X.Zhu &amp; R.T.Li ZXX17105</italic> (holotype: CSH-0146607!; isotype: CSH!, KUN!).</p></tp:treatment-sec><tp:treatment-sec sec-type="description" id="SECID0E3LAC"><title>Description.</title><p>Woody liana. Young stems terete, densely villous, with yellow to brown trichomes, old branchlets glabrous, old stems leafless. Petioles 0.8–1.7 cm long, young ones densely villous, with yellow to brown trichomes mixed with a white pubescence; blades lanceolate or elliptic-lanceolate, entire, 9–14 × 3–6 cm, leathery, adaxially glabrous, abaxially villous, with sparse larger white appressed trichomes, mixed with shorter white pubescence, veins pinnate, 5 to 10 pairs, base shallowly cordate to cordate, sinus &lt; 2–3 mm deep, apex acute. Cymes lateral on old woody stems or axillary, 1–5-flowered, in hanging clusters of 1 to numerous branches, pedicels 1.1–2.6 cm long, densely villous, with yellow to brown trichomes; bracteoles ovate-lanceolate, ca. 0.2–0.4 × 0.4 mm, inserted at the basis of pedicel, adaxially glabrous, abaxially densely villous, with yellow to brown trichomes. Calyx horseshoe-shaped, externally white with purple-red stripes; abaxially densely villous, with yellow to brown trichomes; basal tube ca. 2.2 × 0.5 cm, inside dark purple, with white patches spaced in the middle; upper tube ca. 2.5 × 0.5 cm, white inside, getting dark red in upper portion; calyx limb discoid, ca. 13–18 mm in diameter, abaxially densely villous, with yellow to brown trichomes, the inner surface yellow with purple-red stripes and spots, glabrous; throat dark red, 4–6 mm wide. Anthers 6, oblong, ca. 2.2 mm long, adnate in 3 pairs to base of gynostemium, opposite to lobes, dehiscence longitudinal. Gynostemium ca. 5 mm long, 3-lobed, apex acute; ovary inferior, 6-loculed, abaxially densely villous, with yellow to brown trichomes; ovules numerous; placentation axillary. Capsule oblong-ellipsoid, ca. 5 × 2 cm, dehiscing basipetally. Seeds triangular-ovate, 4–5 × 3–4 mm.</p><fig id="F3" position="float" orientation="portrait"><object-id xmlns:xlink="http://www.w3.org/1999/xlink" content-type="doi" xlink:type="simple">10.3897/phytokeys.128.35042.figure3</object-id><object-id xmlns:xlink="http://www.w3.org/1999/xlink" content-type="arpha" xlink:type="simple">02618944-f12e-5b7d-b3c6-a6e57789f1ab</object-id><label>Figure 3.</label><caption><p>Holotype of <italic><tp:taxon-name><tp:taxon-name-part taxon-name-part-type="genus" reg="Isotrema">Isotrema</tp:taxon-name-part> <tp:taxon-name-part taxon-name-part-type="species" reg="sanyaense">sanyaense</tp:taxon-name-part></tp:taxon-name></italic> R.T.Li, X.X.Zhu &amp; Z.W.Wang, sp. nov. [CSH-0146607]!.</p></caption><graphic xmlns:xlink="http://www.w3.org/1999/xlink" xlink:href="phytokeys-128-085-g003.jpg" position="float" orientation="portrait" xlink:type="simple" id="oo_324640.jpg"><uri content-type="original_file" xlink:type="simple">https://binary.pensoft.net/fig/324640</uri></graphic></fig><fig id="F4" position="float" orientation="portrait"><object-id xmlns:xlink="http://www.w3.org/1999/xlink" content-type="doi" xlink:type="simple">10.3897/phytokeys.128.35042.figure4</object-id><object-id xmlns:xlink="http://www.w3.org/1999/xlink" content-type="arpha" xlink:type="simple">e3ae4a04-bd45-5a69-a016-c2fe16c41037</object-id><label>Figure 4.</label><caption><p><bold>A, B</bold><italic><tp:taxon-name><tp:taxon-name-part taxon-name-part-type="genus" reg="Isotrema">Isotrema</tp:taxon-name-part> <tp:taxon-name-part taxon-name-part-type="species" reg="sanyaense">sanyaense</tp:taxon-name-part></tp:taxon-name></italic> R.T.Li, X.X.Zhu &amp; Z.W.Wang, sp. nov. <bold>A</bold> habit <bold>B</bold> flowers <bold>C, D</bold><italic><tp:taxon-name><tp:taxon-name-part taxon-name-part-type="genus" reg="Isotrema">I.</tp:taxon-name-part> <tp:taxon-name-part taxon-name-part-type="species" reg="jianfenglingense">jianfenglingense</tp:taxon-name-part></tp:taxon-name></italic> (Han Xu, Y.D.Li &amp; H.Q.Chen) X.X.Zhu, S.Liao &amp; J.S.Ma <bold>C</bold> habit <bold>D</bold> flowers <bold>E, F</bold><italic><tp:taxon-name><tp:taxon-name-part taxon-name-part-type="genus" reg="Isotrema">I.</tp:taxon-name-part> <tp:taxon-name-part taxon-name-part-type="species" reg="ledongense">ledongense</tp:taxon-name-part></tp:taxon-name></italic> (Han Xu, Y.D.Li &amp; H.J.Yang) X.X.Zhu, S.Liao &amp; J.S.Ma <bold>E</bold> flowering branch <bold>F</bold> flower (front view).</p></caption><graphic xmlns:xlink="http://www.w3.org/1999/xlink" xlink:href="phytokeys-128-085-g004.jpg" position="float" orientation="portrait" xlink:type="simple" id="oo_324641.jpg"><uri content-type="original_file" xlink:type="simple">https://binary.pensoft.net/fig/324641</uri></graphic></fig></tp:treatment-sec><tp:treatment-sec sec-type="phenology" id="SECID0EZOAC"><title>Phenology.</title><p>Flowering specimens have been collected in October and in fruiting specimens in May.</p></tp:treatment-sec><tp:treatment-sec sec-type="etymology" id="SECID0E5OAC"><title>Etymology.</title><p>The specific epithet is derived from the type locality, Sanya City, in Hainan island, China. The Chinese name is given as “三亚关木通”.</p></tp:treatment-sec><tp:treatment-sec sec-type="distribution" id="SECID0EDPAC"><title>Distribution and habitat.</title><p><italic><tp:taxon-name><tp:taxon-name-part taxon-name-part-type="genus" reg="Isotrema">Isotrema</tp:taxon-name-part> <tp:taxon-name-part taxon-name-part-type="species" reg="sanyaense">sanyaense</tp:taxon-name-part></tp:taxon-name></italic> is currently known from Haitangwan Town, Haitang District, Sanya City, Hainan Province, China. It grows in lowland dry forests dominated by families including <tp:taxon-name><tp:taxon-name-part taxon-name-part-type="family">Euphorbiaceae</tp:taxon-name-part></tp:taxon-name>, <tp:taxon-name><tp:taxon-name-part taxon-name-part-type="family">Fagaceae</tp:taxon-name-part></tp:taxon-name>, <tp:taxon-name><tp:taxon-name-part taxon-name-part-type="family">Lauraceae</tp:taxon-name-part></tp:taxon-name>, <tp:taxon-name><tp:taxon-name-part taxon-name-part-type="family">Myrtaceae</tp:taxon-name-part></tp:taxon-name>, <tp:taxon-name><tp:taxon-name-part taxon-name-part-type="family">Arecaceae</tp:taxon-name-part></tp:taxon-name> and <tp:taxon-name><tp:taxon-name-part taxon-name-part-type="family">Rubiaceae</tp:taxon-name-part></tp:taxon-name> at elevations between 332–400 m.</p></tp:treatment-sec><tp:treatment-sec sec-type="conservation status" id="SECID0ETAAE"><title>Conservation status.</title><p><italic><tp:taxon-name><tp:taxon-name-part taxon-name-part-type="genus" reg="Isotrema">Isotrema</tp:taxon-name-part> <tp:taxon-name-part taxon-name-part-type="species" reg="sanyaense">sanyaense</tp:taxon-name-part></tp:taxon-name></italic> is only known from two populations in Sanya City, Hainan island, China, with fewer than 30 individuals seen at each site. Therefore, the new species is assigned a preliminary status of Vulnerable (VU D2) according to IUCN Red List Criteria (<xref ref-type="bibr" rid="B16">IUCN 2012</xref>), indicating a population with a very restricted area of occupancy (typically less than 20 km<sup>2</sup>) or number of locations (typically five or fewer).</p></tp:treatment-sec><tp:treatment-sec sec-type="material" id="SECID0EKBAE"><title>Additional specimens examined (paratypes).</title><p><bold>CHINA. Hainan</bold>: Sanya City, Haitang District, Haitangwan Town, <named-content xmlns:xlink="http://www.w3.org/1999/xlink" content-type="dwc:verbatimCoordinates" xlink:type="simple"><named-content content-type="geo-json" specific-use="{&#34;type&#34;:&#34;Point&#34;,&#34;coordinates&#34;:[109.661944,18.290000]}" id="NCID0EVBAE" xlink:type="simple">18°17'24"N, 109°39'43"E</named-content></named-content>, 400m a.s.l., 28 October 2017 (vegetative), <italic>X.X.Zhu &amp; R.T.Li ZXX17106</italic> (CSH); same location, <named-content xmlns:xlink="http://www.w3.org/1999/xlink" content-type="dwc:verbatimCoordinates" xlink:type="simple"><named-content content-type="geo-json" specific-use="{&#34;type&#34;:&#34;Point&#34;,&#34;coordinates&#34;:[109.662778,18.291389]}" id="NCID0E6BAE" xlink:type="simple">18°17'29"N, 109°39'46"E</named-content></named-content>, 376m a.s.l., 21 May 2018 (fr), <italic>X.X.Zhu &amp; J.Wang ZXX18075</italic> (CSH, KUN).</p><table-wrap id="T1" position="float" orientation="portrait"><label>Table 1.</label><caption><p>Morphological comparison of key characters among <italic><tp:taxon-name><tp:taxon-name-part taxon-name-part-type="genus" reg="Isotrema">Isotrema</tp:taxon-name-part> <tp:taxon-name-part taxon-name-part-type="species" reg="sanyaense">sanyaense</tp:taxon-name-part></tp:taxon-name></italic>, <italic><tp:taxon-name><tp:taxon-name-part taxon-name-part-type="genus" reg="Isotrema">I.</tp:taxon-name-part> <tp:taxon-name-part taxon-name-part-type="species" reg="ledongense">ledongense</tp:taxon-name-part></tp:taxon-name></italic> and <italic><tp:taxon-name><tp:taxon-name-part taxon-name-part-type="genus" reg="Isotrema">I.</tp:taxon-name-part> <tp:taxon-name-part taxon-name-part-type="species" reg="jianfenglingense">jianfenglingense</tp:taxon-name-part></tp:taxon-name></italic>.</p></caption><table id="TID0EL4AG" rules="all"><tbody><tr><th rowspan="1" colspan="1">Characters</th><th rowspan="1" colspan="1">
                    <italic><tp:taxon-name><tp:taxon-name-part taxon-name-part-type="genus" reg="Isotrema">I.</tp:taxon-name-part> <tp:taxon-name-part taxon-name-part-type="species" reg="sanyaense">sanyaense</tp:taxon-name-part></tp:taxon-name></italic>
                  </th><th rowspan="1" colspan="1">
                    <italic><tp:taxon-name><tp:taxon-name-part taxon-name-part-type="genus" reg="Isotrema">I.</tp:taxon-name-part> <tp:taxon-name-part taxon-name-part-type="species" reg="ledongense">ledongense</tp:taxon-name-part></tp:taxon-name></italic>
                  </th><th rowspan="1" colspan="1">
                    <italic><tp:taxon-name><tp:taxon-name-part taxon-name-part-type="genus" reg="Isotrema">I.</tp:taxon-name-part> <tp:taxon-name-part taxon-name-part-type="species" reg="jianfenglingense">jianfenglingense</tp:taxon-name-part></tp:taxon-name></italic>
                  </th></tr><tr><td rowspan="1" colspan="1">Leaf blade</td><td rowspan="1" colspan="1">adaxially glabrous, abaxially sparsely with white pubescence</td><td rowspan="1" colspan="1">adaxially mixed with yellow-brown villous and white pubescence, abaxially densely yellow-brown villous</td><td rowspan="1" colspan="1">adaxially sparsely yellow-brown villous and white pubescence, abaxially mixed with yellow-brown villous and white pubescence</td></tr><tr><td rowspan="1" colspan="1">Inflorescence</td><td rowspan="1" colspan="1">cyme 1–5-flowered, in hanging clusters of 1 to numerous branches</td><td rowspan="1" colspan="1">solitary</td><td rowspan="1" colspan="1">solitary</td></tr><tr><td rowspan="1" colspan="1">Pedicel</td><td rowspan="1" colspan="1">1.1–2.6 cm, nearly equal in length to flower</td><td rowspan="1" colspan="1">0.7–1 cm, significantly shorter than flower</td><td rowspan="1" colspan="1">2.7–3.5cm, nearly equal in length to flower</td></tr><tr><td rowspan="1" colspan="1">Calyx</td><td rowspan="1" colspan="1">white, with purple-red stripes; basal tube ca. 22 × 5 mm, upper tube significantly longer than basal tube</td><td rowspan="1" colspan="1">light yellow, with purple-red stripes; basal tube 15–16 × 4.5–5 mm, upper tube almost equal to basal tube</td><td rowspan="1" colspan="1">light red brown, without stripes; basal tube 23–26 × 5–6 mm, upper tube significantly longer than basal tube</td></tr><tr><td rowspan="1" colspan="1">Limb</td><td rowspan="1" colspan="1">discoid, yellow, 13–18 mm in diameter, with purple-red stripes and spots, lobes without papillae and pubescent</td><td rowspan="1" colspan="1">discoid, yellow, 5–7 mm in diameter, only with unobvious light red spots, lobes densely papillate</td><td rowspan="1" colspan="1">trumpet-shaped, pink, 8–9 mm in diameter, lobes densely papillae and white pubescent</td></tr><tr><td rowspan="1" colspan="1">Throat</td><td rowspan="1" colspan="1">dark red without spots, 4–6 mm wide, significantly smaller than the limb</td><td rowspan="1" colspan="1">dark red with light yellow spots, ca. 5 mm wide, significantly smaller than the limb</td><td rowspan="1" colspan="1">pink with red-brown spots, ca. 8–9 mm wide, approximately to the limb</td></tr><tr><td rowspan="1" colspan="1">Gynostemium</td><td rowspan="1" colspan="1">ca. 5 mm long, lobes nearly equal in length to anthers, apex acute</td><td rowspan="1" colspan="1">ca. 3 mm long, lobes significantly shorter than anthers, apex obtuse</td><td rowspan="1" colspan="1">ca. 4 mm long, lobes significantly shorter than anthers, apex curved</td></tr></tbody></table></table-wrap></tp:treatment-sec><ref-list><ref id="B38"><mixed-citation xmlns:xlink="http://www.w3.org/1999/xlink" xlink:type="simple"><person-group><name name-style="western"><surname>Zhu</surname><given-names>XX</given-names></name><name name-style="western"><surname>Li</surname><given-names>XQ</given-names></name><name name-style="western"><surname>Liao</surname><given-names>S</given-names></name><name name-style="western"><surname>Du</surname><given-names>C</given-names></name><name name-style="western"><surname>Wang</surname><given-names>Y</given-names></name><name name-style="western"><surname>Wang</surname><given-names>ZH</given-names></name><name name-style="western"><surname>Yan</surname><given-names>J</given-names></name><name name-style="western"><surname>Zuo</surname><given-names>YJ</given-names></name><name name-style="western"><surname>Ma</surname><given-names>JS</given-names></name></person-group> (<year>2019</year>) <article-title>Reinstatement of <italic><tp:taxon-name><tp:taxon-name-part taxon-name-part-type="genus">Isotrema</tp:taxon-name-part></tp:taxon-name></italic>, a new generic delimitation of <tp:taxon-name><tp:taxon-name-part taxon-name-part-type="genus">Aristolochia</tp:taxon-name-part> <tp:taxon-name-part taxon-name-part-type="infraspecific-rank">subgen.</tp:taxon-name-part> <tp:taxon-name-part taxon-name-part-type="subgenus">Siphisia</tp:taxon-name-part></tp:taxon-name> (<tp:taxon-name><tp:taxon-name-part taxon-name-part-type="family">Aristolochiaceae</tp:taxon-name-part></tp:taxon-name>).</article-title><source>Phytotaxa</source><volume>401</volume>(<issue>1</issue>): <fpage>1</fpage>–<lpage>23</lpage>. <ext-link xlink:type="simple" ext-link-type="doi" xlink:href="10.11646/phytotaxa.401.1.1">https://doi.org/10.11646/phytotaxa.401.1.1</ext-link></mixed-citation></ref><ref id="B16"><mixed-citation xmlns:xlink="http://www.w3.org/1999/xlink" xlink:type="simple"><institution xlink:type="simple">IUCN</institution> (<year>2012</year>) IUCN Red List Categories and Criteria, Version 3.1 (2<sup>nd</sup> edn). Gland and Cambridge, 32 pp.</mixed-citation></ref></ref-list></tp:taxon-treatment>
